# Supplementary material for: Characterization of 20 complete plastomes from the tribe Laureae (Lauraceae) and distribution of small inversions
Source: PLoS One. 2019 Nov 1;14(11):e0224622. doi: 10.1371/journal.pone.0224622 (PMC6824564; doi:10.1371/journal.pone.0224622)
Supplement: S1 Table — The NCBI accession numbers with bold face are newly reported from this study and the numbers with normal face are reported from previous studies by other authors and downloaded from NCBI database for this study. The accession number with an asterisk indicates unverified sequences, marked by NCBI database. The unverified sequences are newly annotated by current authors before used in this study. (XLSX) [file pone.0224622.s005.xlsx]

## Sheet: Sheet1
S1 Table. The list of 49 plastome sequences used in this study. The NCBI accession numbers with bold face are newly reported from this study and the numbers with normal face are reported from previous studies by other authors and downloaded from NCBI database for this study. The accession number with an asterisk indicates unverified sequences, marked by NCBI database. The unverified sequences are…
Family	Tribe	Species	NCBI Accession No.
Calycanthaceae		Calycanthus floridus var. glaucus	NC_004993
Lauraceae	Laureae	Lindera aggregata	MG581437
		Lindera angustifolia	MG581438
		Lindera chunii	MG581439
		Lindera communis	MG581440
		Lindera erythrocarpa	MG581441
		Lindera floribunda	MG581442
		Lindera glauca	MG581443
		Lindera megaphylla	MG581444
		Lindera metcalfiana	MG581445
		Lindera nacusua	MG581446
		Lindera neesiana	MG581447
		Lindera obtusiloba	MG581448
		Lindera praecox	MG581449
		Lindera pulcherrima var. attenuata	MG581450
		Lindera reflexa	MG581451
		Lindera rubronervia	MG581452
		Lindera sericea	MG581453
		Actinodaphne lancifolia	MG581436
		Actinodaphne trichocarpa	MF939342*
		Laurus nobilis	NC_034700
		Litsea glutinosa	KU382356
		Litsea japonica	MG581454
		Neolitsea sericea	MF939341*
		Sassafras tzumu	MG581455
Lauraceae	Cinnamomeae	Cinnamomum camphora	NC_035882
		Cinnamomum micranthum	NC_035802
		Cinnamomum verum	NC_035236
		Nectandra angustifolia	MF939340*
Lauraceae	Perseae	Machilus balansae	NC_028074
		Machilus yunnanensis	NC_028073
		Persea americana	NC_031189
		Phoebe bournei	NC_034926
		Phoebe chekiangensis	NC_034925
		Phoebe omeiensis	NC_031190
		Phoebe sheareri	NC_031191
		Phoebe zhennan	NC_036143
Lauraceae	Cryptocareae	Beilschmidedia pauciflora	MF939347*
		Beilschmidedia tungfangensis	MF939348*
		Cryptocarya chinensis	NC_036002
		Cryptocarya hainanensis	MF939350*
		Endiandra discolor	KT588615
		Endiandra globose	KT588614
		Eusideroxylon zwageri	MF939351*
Lauraceae		Caryodaphnopsis henryi	MF939346*
		Caryodaphnopsis malipoensis	MF939343*
Lauraceae		Neocinnamomum caudatum	MF939344
		Neocinnamomum delavayi	NC_036003
		Neocinnamomum lecomtei	MF939345*
