# Supplementary material for: Characterization of 20 complete plastomes from the tribe Laureae (Lauraceae) and distribution of small inversions
Source: PLoS One. 2019 Nov 1;14(11):e0224622. doi: 10.1371/journal.pone.0224622 (PMC6824564; doi:10.1371/journal.pone.0224622)
Supplement: S2 Table — (XLSX) [file pone.0224622.s006.xlsx]

## Sheet: Sheet1
S2 Table. The numbers of various SSR types and SSR distribution along the plastome of 20 Laureae taxa.
No.	Specific Name		Number	IGS	Gene	Intron	LSC	SSC	IR
1	Lindera aggregata	Mono	61	40	6	15	49	11	1
		Di	10	6	3	1	9	1	0
		Tri	3	2	0	1	2	1	0
		Tetra	9	5	3	1	7	1	1
		Penta	1	1	0	0	0	1	0
2	Lindera angustifolia	Mono	64	41	6	17	51	11	2
		Di	13	8	3	2	11	2	0
		Tri	3	2	0	1	2	1	0
		Tetra	10	5	2	3	7	1	2
		Penta	1	1	0	0	0	1	0
3	Lindera chunii	Mono	62	41	7	14	50	11	1
		Di	9	5	3	1	9	0	0
		Tri	3	2	0	1	2	1	0
		Tetra	6	5	1	0	4	1	1
		Penta	1	1	0	0	0	1	0
4	Lindera communis	Mono	53	33	6	14	46	7	0
		Di	11	7	3	1	10	1	0
		Tri	3	2	0	1	2	1	0
		Tetra	9	5	2	2	8	1	0
		Penta	1	1	0	0	0	1	0
5	Lindera erythrocarpa	Mono	65	39	8	18	51	13	1
		Di	11	7	3	1	10	1	0
		Tri	4	3	0	1	3	1	0
		Tetra	8	5	2	1	6	1	1
		Penta	2	2	0	0	1	1	0
6	Lindera floribunda	Mono	61	40	7	14	50	10	1
		Di	10	7	3	1	10	1	0
		Tri	3	2	0	1	2	1	0
		Tetra	7	5	2	1	6	1	1
		Penta	1	1	0	0	0	1	0
7	Lindera glauca	Mono	61	40	6	15	49	11	1
		Di	10	7	2	1	9	1	0
		Tri	4	2	0	2	3	1	0
		Tetra	10	5	3	2	8	1	1
		Penta	2	2	0	0	1	1	0
8	Lindera megaphylla	Mono	55	36	6	13	44	10	1
		Di	10	6	3	1	9	1	0
		Tri	4	3	0	1	2	2	0
		Tetra	8	5	2	1	6	1	1
		Penta	1	1	0	0	0	1	0
9	Lindera metcalfiana	Mono	59	39	6	14	47	11	1
		Di	10	6	3	1	9	1	0
		Tri	5	4	0	1	3	2	0
		Tetra	7	5	2	0	5	1	1
		Penta	1	1	0	0	0	1	0
10	Lindera nacusua	Mono	47	28	7	12	39	8	0
		Di	13	8	3	2	12	1	0
		Tri	3	2	0	1	2	1	0
		Tetra	9	5	2	2	8	1	0
		Penta	1	1	0	0	0	1	0
11	Lindera neesiana	Mono	65	38	7	20	54	10	1
		Di	10	6	3	1	9	1	0
		Tri	2	2	0	0	1	1	0
		Tetra	7	4	2	1	5	1	1
		Penta	1	1	0	0	0	1	0
12	Lindera obtusiloba	Mono	63	42	6	15	51	11	1
		Di	10	6	3	1	9	1	0
		Tri	5	4	0	1	3	2	0
		Tetra	8	5	2	1	7	1	0
		Penta	1	1	0	0	0	1	0
13	Lindera praecox	Mono	55	29	6	20	45	9	1
		Di	10	6	3	1	9	1	0
		Tri	4	3	0	1	2	2	0
		Tetra	7	4	2	1	5	1	1
		Penta	1	1	0	0	0	1	0
14	Lindera pulcherrima var. attenuata	Mono	65	46	6	13	52	13	0
		Di	10	6	3	1	9	1	0
		Tri	4	3	0	1	3	1	0
		Tetra	7	5	2	0	7	0	0
		Penta	1	1	0	0	0	1	0
15	Lindera reflexa	Mono	64	46	5	13	51	12	1
		Di	10	6	3	1	9	1	0
		Tri	3	2	0	1	2	1	0
		Tetra	7	4	2	1	5	1	1
		Penta	1	1	0	0	0	1	0
16	Lindera rubronervia	Mono	57	34	7	16	45	11	1
		Di	10	6	3	1	9	1	0
		Tri	3	2	0	1	2	1	0
		Tetra	7	4	2	1	5	1	1
		Penta	1	1	0	0	0	1	0
17	Lindera sericea	Mono	64	46	7	11	50	13	1
		Di	10	6	3	1	9	1	0
		Tri	3	2	0	1	2	1	0
		Tetra	7	4	2	1	5	1	1
		Penta	1	1	0	0	0	1	0
18	Actinodaphne lancifolia	Mono	62	40	7	15	50	11	1
		Di	10	6	3	1	9	1	0
		Tri	4	3	0	1	2	2	0
		Tetra	8	5	2	1	6	1	1
		Penta	1	1	0	0	0	1	0
19	Litsea japonica	Mono	62	40	6	16	40	11	1
		Di	9	6	2	1	8	1	0
		Tri	4	3	0	1	2	2	0
		Tetra	8	6	1	1	6	1	1
		Penta	1	1	0	0	0	1	0
20	Sassafras tzumu	Mono	59	39	6	14	46	12	1
		Di	10	6	3	1	9	1	0
		Tri	2	2	0	0	1	1	0
		Tetra	7	8	1	1	9	0	1
		Penta	1	1	0	0	0	1	0
