# Supplementary material for: Characterization of 20 complete plastomes from the tribe Laureae (Lauraceae) and distribution of small inversions
Source: PLoS One. 2019 Nov 1;14(11):e0224622. doi: 10.1371/journal.pone.0224622 (PMC6824564; doi:10.1371/journal.pone.0224622)
Supplement: S3 Table — *Note indicate conserved (con.), autapomorphic (aut.) and synapomorphic (syn) characters. (XLSX) [file pone.0224622.s007.xlsx]

## Sheet: Sheet1
S3 Table. The distribution patterns of simple sequence repeat (SSR)s among 20 Lindera and related genera. * Note indicate conserved (con.), autapomorphic (aut.) and synapomorphic (syn) characters.
					Lin. aggregata	Lin. angustifolia	Lin. chunii	Lin. communis	Lin. erythrocarpa	Lin. floribunda	Lin. glauca	Lin. megaphylla	Lin. metcalfiana	Lin. nacusua	Lin. neesiana	Lin. obtusiloba	Lin. praecox	Lin. pulcherrima var. attenuata	Lin. reflexa	Lin. rubronervia	Lin. sericea	Act. lancifolia	Lit. japonica	Sas. tzumu
No.	Type	Region	Repeat Unit	*Note	Repeat times
1	Di	rps3-rpl22	TC	Con	7	7	7	7	7	7	7	7	7	7	7	7	7	7	7	7	7	7	7	7
2	Di	rpl2 intron	TA	Aut	6	6	6	6	6	6	6	6	6	6	6	6	6	6	6	6	6	6	6	5
3	Di	rpoC2	AT	Con	5	5	5	5	5	5	5	5	5	5	5	5	5	5	5	5	5	5	5	5
4	Di	petN-psbM	AT	Aut	5	5	5	5	5	5	5	5	5	5	5	5	5	5	5	5	5	5	5	-
5	Di	cemA	TC	Aut	5	5	5	5	5	5	-	5	5	5	5	5	5	5	5	5	5	5	5	5
6	Di	rpl33-rps18	AT	Aut	-	-	-	-	-	-	-	-	-	-	-	-	-	-	-	-	-	-	-	6
7	Di	clpP intron 2	AT	Aut	-	7	-	-	-	-	-	-	-	-	-	-	-	-	-	-	-	-	-	-
8	Di	psaC-ndhE	TA	Aut	-	5	-	-	-	-	-	-	-	-	-	-	-	-	-	-	-	-	-	-
9	Di	rps16 intron	TA	Aut	-	-	-	-	-	-	-	-	-	5	-	-	-	-	-	-	-	-	-	-
10	Di	rbcL-accD	AT	Aut	-	-	-	-	-	-	-	-	-	5	-	-	-	-	-	-	-	-	-	-
11	Di	trnT-GGU-psbD	TA	Syn	7	6	7	5	7	7	5	7	7	5	8	7	7	6	7	7	7	9	7	7
12	Di	ndhC-trnV-UAC	TC	Syn	5	6	5	6	5	6	6	6	5	6	5	6	7	5	6	6	6	6	6	6
13	Di	ycf2	GA	Syn	6	6	6	6	6	6	6	6	6	6	6	6	6	6	6	6	6	6	-	5
14	Di	ndhF-rpl32	AT	Syn	6	8	-	7	6	7	10	5	7	7	7	7	6	6	7	5	7	6	7	6
15	Di	rpoB-trnC-GCA	AT	Syn	5	5	5	5	6	5	6	5	5	5	5	5	5	5	5	5	5	5	5	5
16	Di	trnT-GGU-psbD	TA	Syn	-	5	-	5	6	-	5	-	-	5	-	-	-	-	-	-	-	-	-	-
17	Tri	psbE-petL	TAT	Con	4	4	4	4	4	4	4	4	4	4	4	4	4	4	4	4	4	4	4	4
18	Tri	rps15-ycf1	AAT	Con	4	4	4	4	4	4	4	4	4	4	4	4	4	4	4	4	4	4	4	4
19	Tri	clpP intron 2	TAT	Aut	-	-	-	-	-	-	4	-	-	-	-	-	-	-	-	-	-	-	-	-
20	Tri	rps15-ycf1	AAT	Aut	-	-	-	-	-	-	-	4	-	-	-	-	-	-	-	-	-	-	-	-
21	Tri	ndhF-rpl32	ATT	Aut	-	-	-	-	-	-	-	-	4	-	-	-	-	-	-	-	-	-	-	-
22	Tri	ndhF-rpl32	TAT	Aut	-	-	-	-	-	-	-	-	-	-	4	-	-	-	-	-	-	-	-	-
23	Tri	trnT-UGU-trnL-UAA	AAT	Aut	-	-	-	-	-	-	-	-	-	-	4	-	-	-	-	-	-	-	-	-
24	Tri	atpB-rbcL	TTA	Aut	-	-	-	-	-	-	-	-	-	-	-	-	-	4	-	-	-	-	-	-
25	Tri	clpP intron 2	TAT	Syn	4	4	4	4	4	4	4	4	4	4	4	-	4	4	4	4	4	4	4	-
26	Tri	rpl32-trnL-UAG	TAA	Syn	-	-	-	-	-	-	-	-	-	-	-	-	5	-	-	-	-	5	6	-
27	Tri	petA-psbJ	TAT	Syn	-	-	-	-	4	-	-	-	4	-	-	-	-	-	-	-	-	-	-	-
28	Tetra	trnT-UGU-trnL-UAA	AACT	Con	3	3	3	3	3	3	3	3	3	3	3	3	3	3	3	3	3	3	3	3
29	Tetra	trnD-GUC-trnY-GUA	CATA	Con	3	3	3	3	3	3	3	3	3	3	3	3	3	3	3	3	3	3	3	3
30	Tetra	rps8-rpl14	TTAT	Con	3	3	3	3	3	3	3	3	3	3	3	3	3	3	3	3	3	3	3	3
31	Tetra	rps12-trnV-GAC	TTTA	Aut	3	3	3	3	3	3	3	3	3	3	3	-	3	3	3	3	3	3	3	3
32	Tetra	cemA	AATG	Aut	3	3	-	3	3	3	3	3	3	3	3	3	3	3	3	3	3	3	3	3
33	Tetra	ndhF-rpl32	AAAT	Aut	-	-	-	-	-	-	-	-	-	-	-	-	-	-	-	-	-	-	3	-
34	Tetra	atpA	GTCT	Aut	3	-	-	-	-	-	-	-	-	-	-	-	-	-	-	-	-	-	-	-
35	Tetra	ndhB intron	TTCT	Aut	-	3	-	-	-	-	-	-	-	-	-	-	-	-	-	-	-	-	-	-
36	Tetra	trnR-UCU-atpA	ATTT	Aut	-	-	-	-	-	-	3	-	-	-	-	-	-	-	-	-	-	-	-	-
37	Tetra	trnP-UGG-psaJ	ATAC	Aut	-	-	-	-	-	-	-	-	-	-	-	3	-	-	-	-	-	-	-	-
38	Tetra	ycf3 intron 1	TAAA	Syn	3	3	-	3	3	3	3	3	-	3	3	3	3	3	3	3	3	3	3	3
39	Tetra	petD-rpoA	TTTC	Syn	3	3	3	3	3	-	3	3	3	3	-	3	-	3	-	-	-	3	3	3
40	Tetra	ycf1	CATT	Syn	3	3	3	3	3	3	3	3	3	3	3	3	3	3	3	3	3	3	-	-
41	Tetra	ycf3 intron 2	AAGA	Syn	-	3	-	3	-	-	3	-	-	3	-	-	-	-	-	-	-	-	-	-
42	Penta	rps15-ycf1	ATCAA	Con	3	3	3	3	3	3	3	3	3	3	3	3	3	3	3	3	3	3	3	3
43	Penta	ycf3-trnS-GGA	TATTT	Aut	-	-	-	-	3	-	-	-	-	-	-	-	-	-	-	-	-	-	-	-
44	Penta	psbM-trnD-GUC	ACTAT	Aut	-	-	-	-	-	-	3	-	-	-	-	-	-	-	-	-	-	-	-	-
